# Supplementary material for: Clinical Characteristics, Treatment, and Outcomes of Peritoneal Strumosis: A Report of Three Cases and Systematic Review
Source: Diagnostics (Basel). 2023 Apr 28;13(9):1581. doi: 10.3390/diagnostics13091581 (PMC10178077; doi:10.3390/diagnostics13091581)
Supplement: Supplementary file 1 [file diagnostics-13-01581-s001.zip]

Archive with 5 entries (5 files):
- Figure S1. PRISMA flow diagram.pdf
- Figure S2.jpg
- Figure S3.jpg
- Figure S4.JPG
- Table S1.pdf
